# Supplementary material for: Comparative Transcriptomics and Intestinal Microbiome Analysis Provide Insights into the Semi-Terrestrial Adaptation of Helice tientsinensis
Source: Animals (Basel). 2025 Apr 28;15(9):1244. doi: 10.3390/ani15091244 (PMC12070891; doi:10.3390/ani15091244)
Supplement: Supplementary file 1 [file animals-15-01244-s001.zip]

Archive with 6 entries (5 files):
- Supplementary Materials/
- Supplementary Materials/Figure S1.png
- Supplementary Materials/Figure S2.tiff
- Supplementary Materials/Figure S3.tiff
- Supplementary Materials/Figure S4.tiff
- Supplementary Materials/Table S1.docx
